# Supplementary material for: Putting meat on the bone: how to fast-track innovative medicines to those who need them and generate data to justify continued use
Source: Health Aff Sch. 2024 Aug 9;2(8):qxae095. doi: 10.1093/haschl/qxae095 (PMC11332269; doi:10.1093/haschl/qxae095)
Supplement: qxae095_Supplementary_Data [file qxae095_supplementary_data.zip]

Archive with 6 entries (6 files):
- Bellberry Next steps paper_coi disclosure_Henshall.docx
- Bellberry Next Steps Paper_coi disclosure_Phillips.docx
- Bellberry next steps paper_coi disclosure_Sansom.pdf
- Bellberry Next steps Paper_coi disclosure_Synnott.docx
- Bellberry next steps paper_coi disclosure_Tunis.docx
- Bellberry next steps paper_coi discolosure_Ollendorf.docx
